# Supplementary material for: Berry Consumption in Relation to Allostatic Load in US Adults: The National Health and Nutrition Examination Survey, 2003–2010
Source: Nutrients. 2024 Jan 30;16(3):403. doi: 10.3390/nu16030403 (PMC10857206; doi:10.3390/nu16030403)
Supplement: Supplementary file 1 [file nutrients-16-00403-s001.zip]

Archive with 1 entries (1 files):
- nutrients-2743412-supplementary.pdf
